# Supplementary material for: Dharma: A novel, clinically grounded machine learning framework for pediatric appendicitis—Diagnosis, severity assessment and evidence-based clinical decision support
Source: PLOS Digit Health. 2026 Jan 21;5(1):e0000908. doi: 10.1371/journal.pdig.0000908 (PMC12822984; doi:10.1371/journal.pdig.0000908)
Supplement: S2 Table — (XLSX) [file pdig.0000908.s009.xlsx]

## Sheet: Sheet1
Strategy	AUC-ROC	AUC-ROC_CI	Paired-ttest	Accuracy	Specificity	NPV	Sensitivity	PPV
DecisionTreeRegressor	0.96	[0.942, 0.974]	-	0.9	0.89	0.87	0.9	0.92
KNN	0.95	[0.939, 0.971]	0.23	0.9	0.9	0.87	0.9	0.93
LinearRegressor	0.96	[0.940, 0.973]	0.58	0.9	0.89	0.86	0.9	0.92
Simple	0.96	[0.943, 0.971]	0.78	0.9	0.9	0.87	0.9	0.93
